# Supplementary material for: Problem-Based Learning: A Case of Acral Melanoma
Source: MedEdPORTAL. 2026 Jun 2;22:11605. doi: 10.15766/mep_2374-8265.11605 (PMC13226643; doi:10.15766/mep_2374-8265.11605)
Supplement: Supplementary file 1 — PBL Case Facilitator Guide.docxStudent Materials.docxStudent Survey.docx [file mep_2374-8265.11605-s001.zip]

Archive with 4 entries (4 files):
- A. PBL Case Facilitator Guide.docx
- B. Student Materials.docx
- C. Student Survey.docx
- _Educational Summary Report_11605.pdf
